# Supplementary material for: Basic Needs in Horses?—A Literature Review
Source: Animals (Basel). 2021 Jun 16;11(6):1798. doi: 10.3390/ani11061798 (PMC8235049; doi:10.3390/ani11061798)
Supplement: Supplementary file 1 [file animals-11-01798-s001.zip]

Archive with 2 entries (2 files):
- File S1 Statistical Data.pdf
- Table_S1_Summary_table_of_literature_content_basic_needs_horses.xlsx
