# Supplementary material for: Basic Needs in Horses?—A Literature Review
Source: Animals (Basel). 2021 Jun 16;11(6):1798. doi: 10.3390/ani11061798 (PMC8235049; doi:10.3390/ani11061798)
Supplement: Supplementary file 1 [file animals-11-01798-s001.zip › Table_S1_Summary_table_of_literature_content_basic_needs_horses.xlsx]

## Sheet: literature basic needs horses
Reference	Restricted resource	Horses	Management	Conditions observed during study	Horses familiar or unfamiliar with housing	Turnout space	Duration of experiment	Type of response shown	Measurements of responses shown	Type of response not shown	Measurements of responses not shown
Hoffmann et al. 2012	None	1 group of 8 Islandic horses, 4 - 21 years old	Group stabling in active stable, including sandy walking areas, rest area with rubber mats, feeding area, computer controlled feeding, and 3 ha pasture.	Group housing	Familiar	Approx. 700m2 active stable + 3 ha pasture	4 months		The BCS of the horses was consistent at a very good level. Behaviour: the horses showed a low level of aggression, a stable social hierarchy and behavioural synchronization.
Christensen et al. 2002	Social contact	19 stallions, 2 years old. Condition 1: 4 groups of 3 horses, and 7 horses kept singly. Condition 2: 2 large groups.	Singly kept horses housed in 3.6 x 2.5 m boxes plus individual turnout on 20 x 40 m paddocks 3 h per day. Group stabled horses kept in 5.6 x 4.8 m boxes plus group turnout on 40 x 90 m paddocks for 3 h per day. All horses on straw bedding, with ad libitum roughage. Subsequently, horses assigned to two experimental groups: 1) previously group kept horses 2) previously singly kept horses.	Group 1: change from small group management to large group (12 animals). Group 2: Change from single housing to large group management (7 animals)	Change from familiar to unfamiliar	2 ha	9 months condition 1 housing, followed by 6 weeks observation under condition 2	Active	Nearest neighbour: Previously group stabled stallions frequently had a former group mate as their nearest neighbour, whereas previously singly stabled stallions did not associate more with their former box neighbours. Behaviour: More aggressive behaviour was recorded in the group of previously singly stabled stallions, whereas group stabled stallions tended to show more subtle agonistic interacti…
Cooper et al. 2000	Social contact	1 group of 10, Warmblood geldings, 9 - 18 years old. 5 had shown weaving behaviour for at least 2 years.	Group pasture overnight. Individual stabling in 3.7 x 3.7 m boxes during the day with following variations: F: front top-half of the door open with a view of the stable courtyard, FB: front half-door open and a similar half-door open at the back of the stable with a view to the surrounding fields B: back open only FS: front and one-side panel open with a view into the adjacent stable, ALL 4: fron…	Comparison between different stable designs	Familiar with individual housing, unfamiliar with experimental designs	NA	5 days for each of the 5 test conditions. Observation periods around feeding and turnout times: 0900 to 1040 h, 1200 to 1300 h and 1500 to 1600 h	Abnormal behaviour	Stereotypies: Weaving was most common prior to feeding in the morning and prior to putting out to pasture in the afternoon. There was a significant effect of stable design on weaving, with less weaving in the FS and All4 designs than in the F design. There was also a significant effect of stable design on repetitive nodding, and FB, B, FS and All4 designs each reduced nodding compared with the F …
Hartmann 2010	Social contact	32, Warmbloods, 1 and 2 years old, split into 8 groups of 4 horses.	24 hours on grass pasture, water ad libitum, supplementary food once per day	Group kept at pasture	Familiar	3000 m²	5 minute isolation treatments, 4 weeks apart			Active	No change in heart rate or behaviour towards humans when isolated from the group for 5 min (individually or in pairs).
Nicol et al. 2005	Social contact	17, part-bred thoroughbreds, approx. 6 months old	Group stabling, hay ad libitum.	Comparison between paddock weaning and barn weaning. Paddock-weaning: sequential removal of the mares, leaving the young horses in a familiar field with other weanlings. Barn-weaning: bringing foals simultaneously into a large barn and leading the mares to a separate enclosure.	Familiar	NA	Observation period of 15 min, 3 h after weaning	Stress active	Behaviour: Foals that were barn-weaned appeared more stressed than foals that were paddock-weaned.
Christensen et al. 2011	Social companionship	45, Warmblood mares, 2 years old, divided into 15 groups of 3 horses	Group stabling, feeding 1x per day	7 groups with stable group composition compared with 8 groups with unstable (changing) composition	Familiar	80 x 80 m per group of 3 horses	7 weeks	Active	Behaviour: More agonistic behaviour was shown by horses in unstable groups than in stable groups. The level of play behaviour was more variable in unstable groups. There was a significant increase of the level of contact agonistic interactions as well as greeting behaviour the longer the horses stayed in unstable groups. Non-contact agonistic interactions constituted the major part of agonistic i…	Active	Behaviour: no treatment effect on further agonistic and affiliative behaviour
Chaplin and Gretgrix 2010	Movement	8 Thoroughbred and warmblood, 2 - 7 years old, Assigned to 4 pairs.	FS: Fully stabled day and night in 3.5 x 3.5 m boxes with straw bedding PS: Partly stabled: stabled during the day, turned out on paddock at night P: Paddock: kept on a large (>1ha) paddock Y: Yard: outdoor enclosure (<0.4 ha) without grass.	Each pair kept for 7 days under each condition: FS, PS, P and Y	NA	See under management	24 hour recording of activity by "Tiny Tag" data logger	Active	Effect of housing conditions on mean time spent active per 24 hour period was highly significant (Fully Stabled 123 mins, Partially Stabled 158 mins, Yard 377 mins, Paddock 779 mins). Horses in PS treatment showed significantly more activity on release from the stabling on days 1-5.	Passive	Housing conditions did not significantly affect total time spent lying down
Flauger and Krueger 2013	Movement	11 groups of horses (3-20 animals in each group) 1-30 years old, mares and geldings	Groups either in “open stables” (i.e. paddocks or pastures with shelters) day and night, or individual boxes at night and group turnout on paddock or pasture during the day.	Effect of different sizes of paddock/pasture	Familiar	various	Observation periods of 2 or 4 hours at 0, 6, 12 and 52 weeks.	Active	Behaviour: aggressive and submissive behaviours decreased as paddock size increased
Hoffmann et al. 2009	Movement	24 Warmblood mares, 1 1/2 - 3 1/2 years old, divided into 4 groups each of 6 horses	Condition 1: Open barn, group housing Condition 2: Single boxes with individual turnout paddocks. Additional movement in the form of a horse walker and/or free movement on pasture	2 groups assigned to condition 1 or condition 2 for 3 months. Repeated after 6 months with remaining 2 groups.	Unfamiliar	NA	2 observation periods, each spread over 3 months	Stress active	Additional movement resulted in a lower stress load (FGM - heart rate variability). Behaviour: pasture or horse walker increased movement activity significantly.
McGreevy et al. 1995a	Movement	1750 horses, 744 dressage, 796 eventing, 211 endurance.	Various.	Data from British Horse Society questionnaire.	NA	NA	Survey	Abnormal behaviour	Stereotypic behaviour in eventing and dressage horses increased with increased time spent in individual boxes
Brinkmann et al. 2013	Feed	10 Shetland Pony mares, 5-13 years old. 2 groups, each of 5 ponies.	Group housing, paddock with hay, sleeping / feeding area with wood shavings, 5 feeding stands, restricted feed, water ad libitum	Change from unrestricted to restricted feed	NA	180 m² + 210 m²	4 months	Passive	Body mass: Restrictively fed animals lost 18.4±2.99% body mass and the BCS decreased by 2.2±0.8 points (BCS scale: 0=emaciated, 5=obese). Feed restriction led to a continuous increase in total bilirubin and NEFA concentrations compared to control ponies. The total bilirubin and beta-hydroxyburyrate values were lower in restricted fed mares.	Passive	Feed restriction had no effect on thyroxine concentrations
Brinkmann et al. 2014	Feed	10 Shetland Pony mares, 5-13 years old. 2 groups, each of 5 ponies.	Group housing, paddock with hay, sleeping / feeding area with wood shavings, 5 feeding stands, restricted feed, water ad libitum	Metabolic adaptation to environmental conditions, comparing different quantities of feed and summer and winter temperatures	NA	181 m² + 210 m²	2 x 3 weeks	Passive	Animals compensated for the decreased energy supply by reducing their field metabolic rate by 26%. Furthermore, resting heart rate, body mass and body condition score were reduced. Nocturnal hypothermia was elevated.	Passive	The observed behaviour did not change.
McGreevy et al. 1995b	Feed	2946, thoroughbreds involved in flat-racing		Data from 17 trainers via questionnaire	NA	NA	Survey	Abnormal behaviour	The risk of developing abnormal behaviour increased when horses were stabled without straw bedding and fed less than 6,8 kg forage/day
Jørgensen et al. 2011	Social contact & feed	Study 1: 8 : 7 warmbloods. 1 pony, 4 mares and 4 geldings, 4 - 18 years old, individual stabling. Study 2: 26 warmbloods in groups of 3-6 horses. 2 - 29 years old. Group stabling.	Study 1: individual stabling and single turnout Study 2: group turnout on paddocks Feeding limited 3 times per day.	Comparison between grass or hay provided on paddocks and other enrichment items.	NA	Mean enclosure space of 1577 m²/horse, ranging from 262 to 5833 m²/horse	Activity scored for 1 hour at the beginning and end of turnout	Passive	More passive behaviour of horses kept individually on paddocks than kept in groups, feeding grass and roughage reduces passive behaviour	Active	behaviour: no difference in item exploration between individually and socially kept horses.
Aurich et al. 2015	Movement & social contact	94 warmbloods	Group stables or individual boxes (some with access to paddock)	Comparison of factors affecting salivary cortisol		NA	NA	Stress		Stress	Salivary cortisol: no significant difference between group housing and individual housing
Erber et al. 2013	Movement & social contact	8, Warmbloods, 3 years old, mares	Condition 1: group housing with turnout on pasture in summer, group stable in winter with daily access to paddock Condition 2: individual housing in 3.0 x 3.7 m boxes, daily training 30 min. No turnout.	Change from group to individual housing	Unfamiliar	Paddock 100 x 100 m	5 days after change of housing conditions	Stress active	Significant increase of salivary cortisol on the day of the transfer from group to individual housing Heart rate increased at the transfer to individual housing and returned back to baseline within 60 min. Heart rate variability: Short-term decreases in SDRR and RMSSD were found immediately after individual stabling. SDRR also decreased in association with riding on days 3, 4, and 5. Decrease of …	Stress	No significant change of salivary cortisol during individual housing. No change of heart rate within group housing and within individual housing intervals
Fureix et al. 2012	Movement & social contact	59 working horses, 5-20 years old 44 geldings, 15 mares, in 3 centres	Individual 3 x 3 m boxes, straw bedding, automatic drinkers, surplus feed 3 x a day, hay ad libitum, used for 4-12 riding lessons per week	Observation of posture and reaction to stimuli.	Familiar	NA	3 observation periods per day of 30 mind per horse. Total of 6 observation periods	Stress passive	Low plasma cortisol level after work: the more withdrawn posture the lower the cortisol level. Body posture: 24% of the 59 horses from riding schools were observed displaying the withdrawn posture at least once (standing with eyes open, stretched neck, similar height between neck and back) and up to 4 times each in 30 minutes. Behaviour: no head, ear or eye movement. Lower response level to tacti…
Harewood and McGowan 2005	Movement & social contact	6 Australian Stockhorse fillies, 2 years old	Paddock 2 weeks prior to the experiment. Transferred to individual 5 x 5 m stables (relative isolation - being at least 10 m away from each other at all times)	Change from group to individual housing	Unfamiliar	Paddock 30 m × 35 m prior to individual stabling	2 days (24h before change and 24h after change of housing conditions)	Active	Behavioural scores were significantly higher while in individual housing compared with group housing	Stress	Heart rate was not higher when horses were stabled. First time stabling had no effect on salivary cortisol concentration. No evidence of a diurnal rhythm was found in either group or individuals.
Heleski et al. 2002	Movement & social contact	12, Quarter Horses, 4.5 months old. 1 group of 6, 2 groups of 3 horses.	Housing in groups of 3 horses or individual 13.4 m2 boxes	Horses were weaned, then two groups of 3 moved to group housing and 6 weanlings moved to individual housing.	Group housing familiar Individual housing unfamiliar	992 m² paddock for the two group housing groups	56 days	Active Abnormal behaviour	Behaviour: Paddock-housed weanlings showed strong motivation to graze and be near conspecifics. Stabled weanlings spent significantly more time engaged in aberrant behaviours: licking or chewing the stable/shed wall, kicking at the stable/shed wall, pawing, and bucking/rearing bouts.	Stress Active Passive	FGM: no difference between treatment groups in growth rate and appraisal of illness. No difference between treatment groups on days 1-7 post weaning in fecal 11,17-dioxoandrostanes
Löckener et al. 2016	Movement & social contact	13: 11 warmbloods, 1 Thoroughbred, 1 Arabian, 6 - 22 years old	Condition 1: Individual boxes for 6 months prior to experiment Condition 2: 24 h group pasture	Change from individual boxes to group pasture	Individual housing familiar, 24 hour pasture unfamiliar	NA	1 month test phase	Active Passive	Behaviour: ten days of pasture and contact with conspecifics after being kept singly in boxes for 6 months induced a positive cognitive bias in the horses.
Niederhöfer 2009	Movement & social contact	24 warmblood mares, 2 - 3 years old	4 types of housing: Individual housing in 4 x 3 m boxes with paddock Individual housing without paddock Paired housing with paddock Group housing in open barn system, straw and sand bedding, concrete floor, limited computer regulated feeding	Comparison of different housing types	Unfamiliar	2 horses: 18 m x 12 m 6 horses: 18 m x 36 m	14 months	Stress Abnormal behaviour	Less FGM in horses in group management. Abnormal behaviour: several horses of those kept in boxes without additional paddock showed more circling behaviour than those kept in boxes with paddock.	Stress Abnormal behaviour	Lower heart rate variability for horses in group management. Further abnormal behaviour (apart from circling) was not observed.
Pell and McGreevy 1999	Movement & social contact	488 questionnaires, Thoroughbred trainers	Individual boxes with access to pasture	Individual housing compared with pasture	Familiar	NA	survey	Abnormal behaviour	More unwanted behaviours were displayed when horses were stabled compared to when they were at pasture.
Rivera et al. 2002	Movement & social contact	16 two year old Arabians	1 group of 8 kept on group grass pasture and 8 stabled in individual 10 m² boxes. 6 from each group underwent initial training, while the other 2 from each group has not training and served as controls.	Comparison between pasture and individual housing and effects of initial training.	Familiar	29166 m² pasture	28 days	Stress Active Passive	Heart rate: stabled horses tended to have a lower basal mean heart rate value when compared to the pastured horses. Illness: increase in gastric acidosis in stabled horses, which may cause gastric ulceration. Behaviour: trainability, stabled horses required a longer time to complete the entire training procedure than the pastured horses. The stabled group took longer to habituate to the various t…	Stress Active Passive	Plasma cortisol was not affected by housing conditions. Trainability: no effect of housing during riding (time interval between mount to dismount) was observed.
Ruet et al. 2019	Movement & social contact	187 warmbloods, 4 -15 years old. 127 geldings, 53 mares & 7 stallions	Individual 3 x 3 m boxes without access to paddock or pasture. Some with straw bedding and/or a window to the external environment. Feeding programme of high starch grain cereals.	Comparison of different management systems	Familiar	NA	9 months housing + 6 weeks observation	Active Passive Abnormal behaviour	Behaviour: horses that had a window opening toward the external environment and were kept on straw bedding were less aggressive compared with horses kept on non-straw bedding and without window. The daily quantity of high-starch grain cereals received tended to trigger the expression of oral-related stereotypies.	Active Passive Abnormal behaviour	Behaviour - trainability: none of the factors studied relating to equitation or training had a significant effect on the behavioural indicators. Oral-stereotypies: the number of meals per day did not have a significant effect.
Sondergaard and Ladewig 2004	Movement & social contact	20 Danish Warmbloods colts	One group of 4 horses kept in individual 3 x 3 m boxes with 3 h of daily single turnout in paddocks. Two groups of 3 horses in individual boxes with 3 h of daily group turnout.	Comparison between single and group turnout during initial training	Familiar		2 winter periods	active passive	Activity: singly housed horses ran loose for longer than group housed horses before training started. Behaviour: singly housed horses bit and kicked in more sessions than group housed horses whereas group housed horses defecated more than singly housed horses. Trainability: Group turnout horses “passed” significantly more training stages than single turnout horses in the second winter period.
Vitale et al. 2013	Movement & social contact	10 Warmbloods mares, 6-8 years old.	Paddock turnout followed by 30 mins individual 4 x 4 m box housing or tied up in stall	Change from free movement to individual boxes or tying in stall	NA	75 x 75 m	Habituation 2 weeks, experiment 2 days, restriction 30 minutes, data recording 15 minutes			Passive	Reduction in heart rate variability when horses have reduced locomotion (= increased sympathetic activity)
Werhahn et al. 2011	Movement & social contact	4, Warmbloods, 5-11 years old, 2 mares, 2 geldings	Individual 3 x3.8 m stabling NT: no free movement, horses trained daily TBT: 2 horses together were turned out from 8.00 to 10.00 am before training TAT: 2 horses together were turned out from 10.00 to 12.00 after training	Comparison of different conditions NT, TBT, and TAT	Familiar	10 x 35 m for 2 horses	6 weeks	Active Passive	Activity “occupation with equipment” was performed significantly longer in group NT compared with horses with turnout. All behaviours (except “occupation with bedding”) were performed most frequently in the NT group. Turnout horses showed significantly more active behaviour, such as “walking” and standing/watching”. Trainability The horses showed “good” willingness to perform most frequently in T…	active	Activity: no significant differences could be found in total duration of the behaviours “standing alert”, “occupation with bedding”, “dozing”, “sternal recumbency”, “lateral recumbency“ and “eating” between horses without and with turnout. Locomotion: no differences in frequency between the treatments.
Werhahn et al. 2012	Movement & social contact	6 Warmbloods, geldings and mares, 5 - 11 years old	Individual 3 x 3.5 m stables with straw bedding	Comparison between 2 hours single turnout, 2 hours turnout in pairs, and no turnout.	Unfamiliar	30 x 50 m pasture	6 weeks	Stress Active Passive	Stress was higher when horses has no turnout than when they had individual turnout or group turnout, evaluated with heart rate variability measures SDNN, RMSSD and LF/HF. Behaviour: horses with group turnout lay down for longer than those without turnout. The willingness to perform (trainability) was evaluated as being slightly better in the treatments with turnout than in the treatment without t…	Active Passive	Behaviour: standing alert, dozing, eating, occupation, or locomotion did not differ between the turnout and no turnout horses.
Wille 2010	Movement & social contact	8, Warmbloods, 2 -14 years old, 3 geldings 5 mares	Tied in stalls Group stabling in open barn Individual 3 x 3.5 m boxes	Comparison of the effects of 3 types of housing on the same horses	Familiar	(5.12 m x 8.75 m per 4 horses	16 days per management system	Stress Active Passive	FGM were lower in open barn system than for horses tied in the stall. Behaviour: standing, was shown longer when tied in the stall - lying on the chest, was shown longer in open barn system and individual boxes. Lying on the side was shown longer in open barn system. Locomotion: more locomotion (duration and initiation) in open barn system -	Active	Behaviour: no difference in food consumption.
Yarnell et al. 2015	Movement & social contact	16, mixed breed, 6 - 21 years olds, 8 geldings, 8 mares	Individual 3 x 3.6 m boxes with no physical contact (SHNC) Single boxes semi-contact (SHSC) Paired boxes full contact (PHFC) Group housed full contact (GHFC) Daily turn out (full contact with experimental partner)	Comparison of different management systems	Familiar	PHFC 10 × 9 m GHFC NA	4 weeks (1 week per housing system)	Stress Active	FGM increased as the level of isolation increased. Single housed no contact (SHNC) horses had significantly higher levels of FGM compared to all other treatments. Eye temperature was significantly lower during the Group Housed Full Contact (GHFC) treatment when compared to the other 3 treatments. Behaviour: standing behaviour was significantly reduced in the Group Housed Full Contact (GHFC) treat…
Lesimple et al. 2020	Movement & feed	29 warmblood horses, 9–15 years old, 16 geldings and 13 mares	Individual boxes with visual and sniffing contact with conspecifics, straw bedding, limited roughage (2 x per day) and surplus feed (3 x per day), ad libitum water. PLUS: No additional paddock or turnout. Paddock (with hay) and 1 hour of movement (training or horse walker) per day. 39 - 62 min release on paddock (with hay) per day.	Comparison between individual housing without paddock and individual housing with paddock and individual housing without paddock	Unfamiliar	Individual paddocks: 190 and 220 m2	14 days + 1 month in second experiment	Active Passive Abnormal behaviour	Behaviour: horses with paddock turnout showed reduced vigilance, excitement and locomotion within 4 days, and decrease in pinning ears back while feeding within 3 weeks. Reduction of stereotypic behaviour when horses had free movement and ad lib hay on paddock. Blood: increase of oxytocin in horses with turn out on a paddock	Active	Blood: blood cell counts were low all through the experiment - serotonin levels did not change.
Bachmann et al. 2003	Movement, social contact & feed	1768 questionnaires	All types	Different management systems	Familiar	NA	Survey	Abnormal behaviour	Stereotypies: reactive warmbloods and Thoroughbreds, fed 4 times a day and without daily pasture, had increased risk of displaying crib-biting, weaving and box-walking.
Mal et al. 1991	Movement, social contact & feed	36 Warmbloods, 3 - 14 years old, mares, divided into 3 treatment groups	Pasture (P): 24h group grass pasture. Confinement (C): individual 3.6 x 3.6 x boxes with visual, auditory, and tactile communication between horses. Isolation (ISS): individual boxes with no visual or tactile contact with other horses, 7 h roughage feed in individual boxes	Change from group pasture to confinement or isolation	NA	4.5 ha per 12 horses	4 days. Behaviour observations at 1 h and after 48 h following change.	Stress Active Passive Abnormal behaviour	Triiodothyronine was highest in Isolation treatment. Behaviour: Medium temperament and highly reactive Isolation (ISS) mares spent more time eating grain and exhibited more grain-eating bouts than mares on Paddock (P) or in individual boxes with social contact (C). Calm P mares had longer forage-eating bouts than C and ISS mares. Activity: during a 15 min open-field test in a 23 m × 23 m pen afte…
Marr et al. 2020	Movement, social contact & feed	12 warmbloods, 3 years old, castrated males	Condition 1: Group housing with daily grass pasture and hay ad lib. Condition 2: Individual boxes (x 2 height of horse at withers) with 1 hour turnout on paddock in small groups and 2 feeding times per day. Initial training after 1 week	Change from group to individual housing and initial training	Unfamiliar	5.9 ha per 12 horses	2 month	Stress	FCM increased after change from group to individual housing at 24h, 48h, and 1 week. FCM Increased after 24h, 48h, and 2 months following initial training in individual housing. Behaviour: motor laterality showed a left shift after change from group to individual housing for 1 week. The left shift increased after 2 months of initial training. Sensory laterality showed an left shift after change f…	stress	IgA decreased (not significant) after change from group to individual housing / and decreased again after 24 h of initial training (not significant)
Redbo et al. 1998	Movement, social contact & feed	5241 questionnaires: 4597 Trotters, 644 Thoroughbreds	Field study of horses in individual boxes, but with several differences in external factors, e.g. trotters had more opportunities for social contacts with other horses, and were trained a shorter time per week than the TB. The TB were given larger amounts of concentrates than the trotters.	Comparison between Trotters and Thoroughbreds	Familiar	NA	Field study: 12 hours at each stable Focal animal behaviour sampling every 2 min/horse (120 hours in total)	Abnormal behaviour	The Thoroughbreds had significantly more stereotypies than trotters. Wood-chewing was explained by limited roughage together with other factors. Stereotypies in the TB were explained by: amount of concentrates (positive relation), number of horses per trainer (positive relation) and amount of roughage (negative relation).	Abnormal behaviour	Unwanted behaviour: there were no differences between the trotters and TBs in the occurrence of wood-chewing.
Stomp et al. 2021	Movement, social contact & feed	18 Warmbloods, 9 geldings, 7 mares, 2 stallions, 4 - 21 years old	9 horses in group management in open stabling with unrestricted access to roughage and pasture. 9 horses in individual straw bedded 3 x 3 m boxes with restricted roughage, and turnout on pasture with changing social partners	EEG analysis	Familiar	1 - 2ha	Six 10 min observations - twice in each observation period (10:00 - 12:00), (14:00 -17:00 p.m.) and 30 minutes before morning and evening meals	Stress Active Passive Abnormal behaviour	EEG: EEG power spectrum profiles: bilateral predominance of theta waves in horses in a more positive welfare state (in unrestricted housing), bilateral predominance of beta waves in horses with compromised welfare (in restricted housing). Hemispheric laterality: bilateral and left-hemispheric theta activity of horses in good welfare / housing, bilateral or right-Hemispheric high production of gam…
Visser et al. 2008	Movement, social contact & feed	36 Dutch Warmbloods, 2 years old, 18 geldings 18 mares	18 in individual boxes 3 x 3.5 m 18 in pair housing	Comparison between individual and pair housing	Unfamiliar	48 m² per 2 horses	12 weeks	Stress Active Abnormal behaviour	Cortisol: CRF challenge test: cortisol response & ACTH response to bovine CRF were lower for horses housed in the individual boxes. Behaviour: neighing, pawing, nibbling, snorting were displayed significantly more frequently in the individually housed horses. Stereotypies: 67% of individually housed horses were performing one or more stereotypies.	Active	Activity: Novel Object Test: no effect of the treatment reactivity
Waters et al. 2002	Movement, social contact & feed	225 Thoroughbreds, weaning - 5 years old	Barn housing Individual boxes Keeping at grass pasture	Comparison of weaning methods	Familiar	NA	5 years	Abnormal behaviour	Weaning by confinement in a stable or barn was associated with an increased rate of development of abnormal behaviour. Stereotypic behaviour: wood - chewing developed at a higher rate in horses kept in barns or stables rather than at grass after weaning
